# Supplementary material for: Integrative Transcriptome Analysis of mRNA and miRNA in Pepper’s Response to Phytophthora capsici Infection
Source: Biology (Basel). 2024 Mar 14;13(3):186. doi: 10.3390/biology13030186 (PMC10967991; doi:10.3390/biology13030186)
Supplement: Supplementary file 1 [file biology-13-00186-s001.zip]

Archive with 1 entries (1 files):
- biology-2871354-supplementary.pdf
